# Supplementary material for: Mapping causal links between prefrontal cortical regions and intra-individual behavioral variability
Source: Nat Commun. 2024 Jan 2;15:140. doi: 10.1038/s41467-023-44341-5 (PMC10762061; doi:10.1038/s41467-023-44341-5)
Supplement: Supplementary file 4 — Source data [file 41467_2023_44341_MOESM4_ESM.xlsx]

## Sheet: Figure 2a-b
	ACC vs Control
		Sex (M=male; F = female)
Group 1 = ACC		M	1	0.320775
Group 3 = Control		M	1	0.334928
		M	1	0.341687
		M	1	0.415561
		M	1	0.351186
		M	1	0.34938
		M	1	0.284126
		M	1	0.317424
		M	1	0.330111
		M	1	0.312753
		M	1	0.26659
		M	1	0.314591
		M	1	0.274098
		M	1	0.273622
		M	1	0.262035
		M	1	0.359144
		M	1	0.314243
		M	1	0.358287
		M	1	0.330612
		M	1	0.367738
		M	1	0.337754
		M	1	0.299125
		M	1	0.286842
		M	1	0.545441
		M	1	0.339717
		M	1	0.32176
		M	1	0.420206
		M	1	0.393269
		M	1	0.498259
		M	1	0.325138
		M	1	0.165868
		M	1	0.240309
		M	1	0.189745
		M	1	0.163496
		M	1	0.190255
		M	1	0.163729
		M	1	0.276952
		M	1	0.213419
		M	1	0.417142
		M	1	0.467664
		M	1	0.359936
		M	1	0.365705
		M	1	0.439181
		M	1	0.48773
		M	1	0.267438
		M	1	0.580816
		M	1	0.47206
		M	1	0.409985
		M	1	0.40331
		M	1	0.504203
		M	1	0.420311
		M	1	0.478846
		M	1	0.423613
		M	1	0.403526
		M	1	0.493333
		M	1	0.442653
		M	1	0.498177
		M	1	0.457577
		M	1	0.583643
		M	1	0.521905
		M	3	0.40627
		M	3	0.393954
		M	3	0.327787
		M	3	0.429856
		M	3	0.324791
		M	3	0.449565
		M	3	0.450505
		M	3	0.405232
		M	3	0.38496
		M	3	0.365517
		M	3	0.37815
		M	3	0.342521
		M	3	0.345565
		M	3	0.415313
		M	3	0.449363
		M	3	0.416623
		M	3	0.388938
		M	3	0.380506
		M	3	0.474605
		M	3	0.430718
		M	3	0.441167
		M	3	0.400736
		M	3	0.444312
		M	3	0.445223
		M	3	0.416158
		M	3	0.446555
		M	3	0.367307
		M	3	0.493894
		M	3	0.457715
		M	3	0.622615
		M	3	0.502679
		M	3	0.428865
		M	3	0.487979
		M	3	0.466893
		M	3	0.497125
		M	3	0.461311
		M	3	0.473728
		M	3	0.51037
		M	3	0.482761
		M	3	0.473101
		M	3	0.442674
		M	3	0.450209
		M	3	0.50513
		M	3	0.461539
		M	3	0.450813
		M	3	0.476333
		M	3	0.423285
		M	3	0.42024
		M	3	0.450227
		M	3	0.491533
		M	3	0.436656
		M	3	0.490685
		M	3	0.463059
		M	3	0.475317
		M	3	0.391987
		M	3	0.452713
		M	3	0.560186
		M	3	0.366412
		M	3	0.568029
		M	3	0.633037
		M	3	0.390638
		M	3	0.377451
		M	3	0.374175
		M	3	0.370002
		M	3	0.354168
		M	3	0.330351
		M	3	0.396073
		M	3	0.428328
		M	3	0.449334
		M	3	0.411427
		M	3	0.469125
		M	3	0.33039
		M	3	0.38277
		M	3	0.399122
		M	3	0.37723
		M	3	0.379399
		M	3	0.316516
		M	3	0.359534
		M	3	0.388633
		M	3	0.352775
		M	3	0.349772
		M	3	0.327268
		M	3	0.365709
		M	3	0.378997
		M	3	0.410799
		M	3	0.393735
		M	3	0.420527
		M	3	0.370892
		M	3	0.381051
		M	3	0.402519

## Sheet: Figure 2c-d
DLPFC vs Control
Group 2 = DLPFC		M	2	0.417922
Group 3 = Control		M	2	0.384183
		M	2	0.466887
		M	2	0.369048
		M	2	0.303681
		M	2	0.357377
		M	2	0.362486
		M	2	0.318614
		M	2	0.435543
		M	2	0.269617
		M	2	0.341238
		M	2	0.36892
		M	2	0.34449
		M	2	0.34812
		M	2	0.368379
		M	2	0.431943
		M	2	0.409089
		M	2	0.74482
		M	2	0.355556
		M	2	0.423177
		M	2	0.446593
		M	2	0.415071
		M	2	0.440902
		M	2	0.482282
		M	2	0.485755
		M	2	0.360126
		M	2	0.411857
		M	2	0.379185
		M	2	0.50176
		M	2	0.463034
		F	2	0.444607
		F	2	0.430658
		F	2	0.421843
		F	2	0.462572
		F	2	0.47698
		F	2	0.363394
		F	2	0.362755
		F	2	0.403332
		F	2	0.355728
		F	2	0.389224
		F	2	0.38445
		F	2	0.475959
		F	2	0.432759
		F	2	0.426243
		F	2	0.475712
		M	2	0.417715
		M	2	0.433382
		M	2	0.418241
		M	2	0.364997
		M	2	0.3207
		M	2	0.387669
		M	2	0.294287
		M	2	0.406103
		M	2	0.393143
		M	2	0.400004
		M	2	0.411176
		M	2	0.434975
		M	2	0.389683
		M	2	0.368151
		M	2	0.378451
		M	3	0.40627
		M	3	0.393954
		M	3	0.327787
		M	3	0.429856
		M	3	0.324791
		M	3	0.449565
		M	3	0.450505
		M	3	0.405232
		M	3	0.38496
		M	3	0.365517
		M	3	0.37815
		M	3	0.342521
		M	3	0.345565
		M	3	0.415313
		M	3	0.449363
		M	3	0.416623
		M	3	0.388938
		M	3	0.380506
		M	3	0.474605
		M	3	0.430718
		M	3	0.441167
		M	3	0.400736
		M	3	0.444312
		M	3	0.445223
		M	3	0.416158
		M	3	0.446555
		M	3	0.367307
		M	3	0.493894
		M	3	0.457715
		M	3	0.622615
		M	3	0.502679
		M	3	0.428865
		M	3	0.487979
		M	3	0.466893
		M	3	0.497125
		M	3	0.461311
		M	3	0.473728
		M	3	0.51037
		M	3	0.482761
		M	3	0.473101
		M	3	0.442674
		M	3	0.450209
		M	3	0.50513
		M	3	0.461539
		M	3	0.450813
		M	3	0.476333
		M	3	0.423285
		M	3	0.42024
		M	3	0.450227
		M	3	0.491533
		M	3	0.436656
		M	3	0.490685
		M	3	0.463059
		M	3	0.475317
		M	3	0.391987
		M	3	0.452713
		M	3	0.560186
		M	3	0.366412
		M	3	0.568029
		M	3	0.633037
		M	3	0.390638
		M	3	0.377451
		M	3	0.374175
		M	3	0.370002
		M	3	0.354168
		M	3	0.330351
		M	3	0.396073
		M	3	0.428328
		M	3	0.449334
		M	3	0.411427
		M	3	0.469125
		M	3	0.33039
		M	3	0.38277
		M	3	0.399122
		M	3	0.37723
		M	3	0.379399
		M	3	0.316516
		M	3	0.359534
		M	3	0.388633
		M	3	0.352775
		M	3	0.349772
		M	3	0.327268
		M	3	0.365709
		M	3	0.378997
		M	3	0.410799
		M	3	0.393735
		M	3	0.420527
		M	3	0.370892
		M	3	0.381051
		M	3	0.402519

## Sheet: Figure 2e-f
	OFC
Sex (M=male; F = female)		(pre)		(post)
	M	0.415083		0.460553
	M	0.374188		0.329698
	M	0.349624		0.453456
	M	0.360011		0.4479
	M	0.418105		0.372665
	M	0.423077		0.396098
	M	0.360577		0.445979
	M	0.431429		0.457806
	M	0.356449		0.476914
	M	0.430195		0.465059
	M	0.432951		0.426217
	M	0.426534		0.356609
	M	0.390135		0.485922
	M	0.412908		0.494565
	M	0.406899		0.46102
	M	0.35159		0.308587
	M	0.318952		0.394412
	M	0.267026		0.319456
	M	0.279018		0.343145
	M	0.337567		0.352207
	M	0.4742		0.335714
	M	0.432178		0.334399
	M	0.284097		0.38665
	M	0.255874		0.38146
	M	0.297054		0.456316
	M	0.308063		0.43332
	M	0.276507		0.496349
	M	0.276608		0.324768
	M	0.343038		0.376434
	M	0.286206		0.37658
	M	0.53694		0.584297
	M	0.518375		0.530837
	M	0.532447		0.652087
	M	0.533915		0.602284
	M	0.494282		0.579407
	M	0.49981		0.595189
	M	0.484146		0.538689
	M	0.4563		0.543119
	M	0.448599		0.494616
	M	0.435626		0.527286
	M	0.477519		0.433285
	M	0.540432		0.524021
	M	0.506567		0.393455
	M	0.561108		0.442676
	M	0.414558		0.474724

## Sheet: Figure 3a-b
	sdlPFC
Sex (M=male; F = female)		(pre)		(post)
	M	0.597728		0.669577
	M	0.593711		0.658645
	M	0.630585		0.628642
	M	0.616811		0.595757
	M	0.662793		0.609133
	M	0.674214		0.501806
	M	0.654582		0.488519
	M	0.713917		0.510416
	M	0.662777		0.697773
	M	0.608261		0.569763
	M	0.509988		0.679467
	M	0.473774		0.610684
	M	0.430434		0.67488
	M	0.543563		0.586012
	M	0.511968		0.59447
	M	0.434051		0.292622
	M	0.422688		0.280836
	M	0.370638		0.459311
	M	0.408262		0.38
	M	0.42348		0.306987
	M	0.371059		0.362402
	M	0.380118		0.411536
	M	0.357003		0.456309
	M	0.350393		0.357736
	M	0.378721		0.420468
	M	0.372686		0.347466
	M	0.388677		0.361133
	M	0.390803		0.378825
	M	0.432729		0.394836
	M	0.352433		0.326758
	M	0.236997		0.789018
	M	0.296146		0.213699
	M	0.302541		0.256491
	M	0.301759		0.217221
	M	0.253406		0.212117
	M	0.30752		0.20914
	M	0.297595		0.234144
	M	0.334349		0.255112
	M	0.313096		0.240708
	M	0.274537		0.390299
	M	0.307016		0.449583
	M	0.224324		0.378655
	M	0.333228		0.536517
	M	0.284281		0.541475
	M	0.258626		0.394791
	M
	M
	M
	M
	M
	M
	M
	M
	M
	M
	M
	M
	M
	M
	M

## Sheet: Figure 3c-d
	Frontopolar
Sex (M=male; F = female)		(pre)		(post)
	M	0.335876		0.440453
	M	0.456509		0.378278
	M	0.362433		0.464785
	M	0.446125		0.380906
	M	0.335102		0.435769
	M	0.50736		0.384921
	M	0.469128		0.398792
	M	0.469363		0.43137
	M	0.44556		0.456405
	M	0.397592		0.429805
	M	0.456802		0.449443
	M	0.514948		0.430563
	M	0.455585		0.381795
	M	0.417035		0.398888
	M	0.444927		0.443148
	M	0.380679		0.789018
	M	0.231587		0.213699
	M	0.265809		0.256491
	M	0.269781		0.217221
	M	0.268759		0.212117
	M	0.250196		0.20914
	M	0.196036		0.234144
	M	0.424068		0.255112
	M	0.429922		0.240708
	M	0.22587		0.190309
	M	0.336339		0.237438
	M	0.253034		0.178119
	M	0.471093		0.260185
	M	0.466846		0.231454
	M	0.341599		0.22076
	M	0.438975		0.464934
	M	0.429368		0.437194
	M	0.449728		0.485813
	M	0.209696		0.482588
	M	0.592351		0.496903
	M	0.665714		0.512356
	M	0.800713		0.516126
	M	0.543109		0.601224
	M	0.488754		0.42628
	M	0.37974		0.482826
	M	0.418222		0.872192
	M	0.463754		0.403685
	M	0.540394		0.488569
	M	0.487692		0.543633
	M	0.468201		0.536054
	M	0.370129		0.384115
	M	0.368422		0.495896
	M	0.477455		0.422826
	M	0.284433		0.611857
	M	0.361125		0.337975
	M	0.34781		0.676568
	M	0.397524		0.489111
	M	0.409931		0.294431
	M	0.369323		0.474847
	M	0.393714		0.333742
	M	0.373095		0.306281
	M	0.375866		0.314123
	M	0.460635		0.294365
	M	0.346626		0.366378
	M	0.404126		0.328544

## Sheet: Figure 3e-f
	PCC
Sex (M=male; F = female)		(pre)		(post)
	M	0.261958		0.269225
	M	0.291737		0.235352
	M	0.254941		0.282861
	M	0.24511		0.278422
	M	0.255282		0.342959
	M	0.269142		0.239596
	M	0.281367		0.271935
	M	0.250303		0.293119
	M	0.244345		0.299214
	M	0.233657		0.351289
	M	0.233605		0.259594
	M	0.295243		0.283562
	M	0.265779		0.319355
	M	0.24594		0.311431
	M	0.250235		0.345542
	M	0.370346		0.438561
	M	0.341867		0.44842
	M	0.360098		0.394228
	M	0.368848		0.439983
	M	0.320857		0.429987
	M	0.284411		0.409945
	M	0.29337		0.352313
	M	0.36111		0.413703
	M	0.290842		0.441174
	M	0.332612		0.408417
	M	0.49661		0.39084
	M	0.303047		0.364174
	M	0.352235		0.365521
	M	0.355249		0.373885
	M	0.257063		0.335944
	M	0.291668		0.290326
	M	0.247847		0.385669
	M	0.225982		0.295372
	M	0.274794		0.277166
	M	0.259525		0.285533
	M	0.191841		0.391518
	M	0.242614		0.257519
	M	0.221003		0.271451
	M	0.239952		0.23797
	M	0.2639		0.248723
	M	0.264994		0.246475
	M	0.22276		0.274436
	M	0.22977		0.230265
	M	0.199911		0.271958
	M	0.235734		0.324498
	M	0.370129		0.384115
	M	0.368422		0.495896
	M	0.477455		0.422826
	M	0.284433		0.611857
	M	0.361125		0.337975
	M	0.34781		0.676568
	M	0.397524		0.489111
	M	0.409931		0.294431
	M	0.369323		0.474847
	M	0.393714		0.333742
	M	0.373095		0.306281
	M	0.375866		0.314123
	M	0.460635		0.294365
	M	0.346626		0.366378
	M	0.404126		0.328544

## Sheet: Figure 4a-b 
	ACC, DLPFC and Control
			Group	CC	CE
Group 1 = ACC		M	1	0.320775	0.380668
Group 2 = DLPFC		M	1	0.334928	0.402395
Group 3 = Control		M	1	0.341687	0.468108
		M	1	0.415561	0.385308
		M	1	0.351186	0.38951
		M	1	0.34938	0.417933
		M	1	0.284126	0.290337
		M	1	0.317424	0.319203
		M	1	0.330111	0.629914
		M	1	0.312753	0.285515
		M	1	0.26659	0.195174
		M	1	0.314591	0.27832
		M	1	0.274098	0.315295
		M	1	0.273622	0.273465
		M	1	0.262035	0.313999
		M	1	0.359144	0.365418
		M	1	0.314243	0.376972
		M	1	0.358287	0.320119
		M	1	0.330612	0.450142
		M	1	0.367738	0.581839
		M	1	0.337754	0.469563
		M	1	0.299125	0.422504
		M	1	0.286842	0.343114
		M	1	0.545441	0.453469
		M	1	0.339717	0.310887
		M	1	0.32176	0.336054
		M	1	0.420206	0.502749
		M	1	0.393269	0.471794
		M	1	0.498259	0.419334
		M	1	0.325138	0.327961
		M	1	0.165868	0.286315
		M	1	0.240309	0.345775
		M	1	0.189745	0.331419
		M	1	0.163496	0.256382
		M	1	0.190255	0.180994
		M	1	0.163729	0.25835
		M	1	0.276952	0.27086
		M	1	0.213419	0.280016
		M	1	0.417142	0.536426
		M	1	0.467664	0.443489
		M	1	0.359936	0.403794
		M	1	0.365705	0.389532
		M	1	0.439181	0.458364
		M	1	0.48773	0.519113
		M	1	0.267438	0.306618
		M	1	0.580816	0.345339
		M	1	0.47206	0.382854
		M	1	0.409985	0.589356
		M	1	0.40331	0.475776
		M	1	0.504203	0.522476
		M	1	0.420311	0.416413
		M	1	0.478846	0.405657
		M	1	0.423613	0.579224
		M	1	0.403526	0.637835
		M	1	0.493333	0.355702
		M	1	0.442653	0.567833
		M	1	0.498177	0.518208
		M	1	0.457577	0.504038
		M	1	0.583643	0.687155
		M	1	0.521905	0.512176
		M	2	0.417922	0.348258
		M	2	0.384183	0.412492
		M	2	0.466887	0.363968
		M	2	0.369048	0.418707
		M	2	0.303681	0.335297
		M	2	0.357377	0.352815
		M	2	0.362486	0.412923
		M	2	0.318614	0.391071
		M	2	0.435543	0.316659
		M	2	0.269617	0.31466
		M	2	0.341238	0.397425
		M	2	0.36892	0.365284
		M	2	0.34449	0.347693
		M	2	0.34812	0.391637
		M	2	0.368379	0.39892
		M	2	0.431943	0.317844
		M	2	0.409089	0.64133
		M	2	0.74482	0.792984
		M	2	0.355556	0.409779
		M	2	0.423177	0.46016
		M	2	0.446593	0.513069
		M	2	0.415071	0.361684
		M	2	0.440902	0.640639
		M	2	0.482282	0.583561
		M	2	0.485755	0.690741
		M	2	0.360126	0.50052
		M	2	0.411857	0.604474
		M	2	0.379185	0.629229
		M	2	0.50176	0.535773
		M	2	0.463034	0.722807
		F	2	0.444607	0.413547
		F	2	0.430658	0.502678
		F	2	0.421843	0.557778
		F	2	0.462572	0.380346
		F	2	0.47698	0.463571
		F	2	0.363394	0.424004
		F	2	0.362755	0.426521
		F	2	0.403332	0.521812
		F	2	0.355728	0.494078
		F	2	0.389224	0.45335
		F	2	0.38445	0.510606
		F	2	0.475959	0.631334
		F	2	0.432759	0.565604
		F	2	0.426243	0.388562
		F	2	0.475712	0.380536
		M	2	0.417715	0.379084
		M	2	0.433382	0.47979
		M	2	0.418241	0.342708
		M	2	0.364997	0.359728
		M	2	0.3207	0.416273
		M	2	0.387669	0.467074
		M	2	0.294287	0.563473
		M	2	0.406103	0.456619
		M	2	0.393143	0.456422
		M	2	0.400004	0.512416
		M	2	0.411176	0.489076
		M	2	0.434975	0.402961
		M	2	0.389683	0.44253
		M	2	0.368151	0.388927
		M	2	0.378451	0.400306
		M	3	0.40627	0.491012
		M	3	0.393954	0.614517
		M	3	0.327787	0.499967
		M	3	0.429856	0.394844
		M	3	0.324791	0.339587
		M	3	0.449565	0.50408
		M	3	0.450505	0.441639
		M	3	0.405232	0.444239
		M	3	0.38496	0.412013
		M	3	0.365517	0.375298
		M	3	0.37815	0.296766
		M	3	0.342521	0.277648
		M	3	0.345565	0.381449
		M	3	0.415313	0.462647
		M	3	0.449363	0.496407
		M	3	0.416623	0.623558
		M	3	0.388938	0.712909
		M	3	0.380506	0.44651
		M	3	0.474605	0.613211
		M	3	0.430718	0.495189
		M	3	0.441167	0.721186
		M	3	0.400736	0.612184
		M	3	0.444312	0.558423
		M	3	0.445223	0.564271
		M	3	0.416158	0.495855
		M	3	0.446555	0.525339
		M	3	0.367307	0.562233
		M	3	0.493894	0.556642
		M	3	0.457715	0.695493
		M	3	0.622615	0.609898
		M	3	0.502679	0.394712
		M	3	0.428865	0.435661
		M	3	0.487979	0.456228
		M	3	0.466893	0.431146
		M	3	0.497125	0.431565
		M	3	0.461311	0.44591
		M	3	0.473728	0.38538
		M	3	0.51037	0.486276
		M	3	0.482761	0.46844
		M	3	0.473101	0.460609
		M	3	0.442674	0.337402
		M	3	0.450209	0.428604
		M	3	0.50513	0.435593
		M	3	0.461539	0.417779
		M	3	0.450813	0.44977
		M	3	0.476333	0.665545
		M	3	0.423285	0.568161
		M	3	0.42024	0.525334
		M	3	0.450227	0.526755
		M	3	0.491533	0.547791
		M	3	0.436656	0.630355
		M	3	0.490685	0.544259
		M	3	0.463059	0.663751
		M	3	0.475317	0.633087
		M	3	0.391987	0.910063
		M	3	0.452713	0.758044
		M	3	0.560186	0.793566
		M	3	0.366412	0.642894
		M	3	0.568029	0.681488
		M	3	0.633037	0.763787
		M	3	0.390638	0.51213
		M	3	0.377451	0.549689
		M	3	0.374175	0.542393
		M	3	0.370002	0.517679
		M	3	0.354168	0.429482
		M	3	0.330351	0.562539
		M	3	0.396073	0.735291
		M	3	0.428328	0.507569
		M	3	0.449334	0.576891
		M	3	0.411427	0.412895
		M	3	0.469125	0.410629
		M	3	0.33039	0.470708
		M	3	0.38277	0.436358
		M	3	0.399122	0.385696
		M	3	0.37723	0.285221
		M	3	0.379399	0.287528
		M	3	0.316516	0.341987
		M	3	0.359534	0.426305
		M	3	0.388633	0.372154
		M	3	0.352775	0.359035
		M	3	0.349772	0.384152
		M	3	0.327268	0.385535
		M	3	0.365709	0.394274
		M	3	0.378997	0.47296
		M	3	0.410799	0.394726
		M	3	0.393735	0.301192
		M	3	0.420527	0.421158
		M	3	0.370892	0.394696
		M	3	0.381051	0.481427
		M	3	0.402519	0.373611

## Sheet: Figure 4c-d
	OFC					sdlPFC
Sex (M=male; F = female)		CC (pre)	CE (pre)	CC (post)	CE (post)		CC (pre)	cE (pre)	CC (post)	cE (post)
	M	0.415083	0.445559	0.460553	0.458148	M	0.597728	0.576972	0.669577	0.518957
	M	0.374188	0.41032	0.329698	0.472981	M	0.593711	0.621664	0.658645	0.513962
	M	0.349624	0.376838	0.453456	0.35461	M	0.630585	0.537546	0.628642	0.646603
	M	0.360011	0.506157	0.4479	0.471641	M	0.616811	0.635459	0.595757	0.662626
	M	0.418105	0.464949	0.372665	0.347434	M	0.662793	0.616018	0.609133	0.638904
	M	0.423077	0.404082	0.396098	0.358861	M	0.674214	0.624761	0.501806	0.557459
	M	0.360577	0.574233	0.445979	0.467098	M	0.654582	0.585769	0.488519	0.614697
	M	0.431429	0.429723	0.457806	0.401879	M	0.713917	0.55431	0.510416	0.645255
	M	0.356449	0.562567	0.476914	0.495795	M	0.662777	0.517237	0.697773	0.693402
	M	0.430195	0.375088	0.465059	0.480813	M	0.608261	0.569566	0.569763	0.536289
	M	0.432951	0.521808	0.426217	0.47713	M	0.509988	0.57057	0.679467	0.500884
	M	0.426534	0.309156	0.356609	0.361855	M	0.473774	0.401764	0.610684	0.529146
	M	0.390135	0.497924	0.485922	0.420626	M	0.430434	0.338949	0.67488	0.523656
	M	0.412908	0.466296	0.494565	0.304708	M	0.543563	0.526338	0.586012	0.490261
	M	0.406899	0.46865	0.46102	0.390609	M	0.511968	0.391937	0.59447	0.614144
	M	0.35159	0.400909	0.308587	0.567955	M	0.434051	0.287329	0.292622	0.303632
	M	0.318952	0.447918	0.394412	0.35497	M	0.422688	0.342622	0.280836	0.522433
	M	0.267026	0.488629	0.319456	0.441703	M	0.370638	0.4426	0.459311	0.563778
	M	0.279018	0.27313	0.343145	0.376135	M	0.408262	0.518079	0.38	0.661462
	M	0.337567	0.261409	0.352207	0.337359	M	0.42348	0.712606	0.306987	0.540815
	M	0.4742	0.476196	0.335714	0.499922	M	0.371059	0.429871	0.362402	0.440282
	M	0.432178	0.351751	0.334399	0.519079	M	0.380118	0.307139	0.411536	0.486015
	M	0.284097	0.539638	0.38665	0.515313	M	0.357003	0.39711	0.456309	0.403233
	M	0.255874	0.349306	0.38146	0.477938	M	0.350393	0.291891	0.357736	0.441845
	M	0.297054	0.404935	0.456316	0.503442	M	0.378721	0.440562	0.420468	0.615268
	M	0.308063	0.448673	0.43332	0.341331	M	0.372686	0.297027	0.347466	0.373524
	M	0.276507	0.525277	0.496349	0.425007	M	0.388677	0.633965	0.361133	0.454241
	M	0.276608	0.451272	0.324768	0.44618	M	0.390803	0.513848	0.378825	0.417844
	M	0.343038	0.669385	0.376434	0.409866	M	0.432729	0.434208	0.394836	0.439952
	M	0.286206	0.330971	0.37658	0.357896	M	0.352433	0.45914	0.326758	0.375372
	M	0.53694	0.486937	0.584297	0.496002	M	0.236997	0.235321	0.789018	0.177369
	M	0.518375	0.498699	0.530837	0.657413	M	0.296146	0.401901	0.213699	0.190546
	M	0.532447	0.54228	0.652087	0.552688	M	0.302541	0.540162	0.256491	0.450091
	M	0.533915	0.492763	0.602284	0.574012	M	0.301759	0.215891	0.217221	0.190971
	M	0.494282	0.47159	0.579407	0.495227	M	0.253406	0.31261	0.212117	0.177655
	M	0.49981	0.467517	0.595189	0.53147	M	0.30752	0.478065	0.20914	0.219489
	M	0.484146	0.497088	0.538689	0.474995	M	0.297595	0.382101	0.234144	0.226228
	M	0.4563	0.424328	0.543119	0.419236	M	0.334349	0.568854	0.255112	0.198004
	M	0.448599	0.474533	0.494616	0.509931	M	0.313096	0.379762	0.240708	0.261782
	M	0.435626	0.431323	0.527286	0.427611	M	0.274537	0.509937	0.390299	0.44227
	M	0.477519	0.42782	0.433285	0.289697	M	0.307016	0.40657	0.449583	0.633764
	M	0.540432	0.519198	0.524021	0.415596	M	0.224324	0.377993	0.378655	0.413681
	M	0.506567	0.536722	0.393455	0.374144	M	0.333228	0.230678	0.536517	0.658714
	M	0.561108	0.448669	0.442676	0.291755	M	0.284281	0.475225	0.541475	0.505614
	M	0.414558	0.383218	0.474724	0.491022	M	0.258626	0.363386	0.394791	0.59747

## Sheet: Figure 4e-f
	Frontopolar					PCC
Sex (M=male; F = female)		CC (pre)	CE (pre)	CC (post)	CE (post)		CC (pre)	CE (pre)	CC (post)	CE (post)
	M	0.335876	0.483273	0.440453	0.398685	M	0.261958	0.22808	0.269225	0.316186
	M	0.456509	0.458856	0.378278	0.389135	M	0.291737	0.430752	0.235352	0.267711
	M	0.362433	0.410715	0.464785	0.616804	M	0.254941	0.194044	0.282861	0.244516
	M	0.446125	0.42687	0.380906	0.467282	M	0.24511	0.410404	0.278422	0.341604
	M	0.335102	0.369892	0.435769	0.510701	M	0.255282	0.255665	0.342959	0.337241
	M	0.50736	0.572662	0.384921	0.545392	M	0.269142	0.381982	0.239596	0.403253
	M	0.469128	0.632419	0.398792	0.436042	M	0.281367	0.250351	0.271935	0.557424
	M	0.469363	0.511653	0.43137	0.53417	M	0.250303	0.266777	0.293119	0.363373
	M	0.44556	0.460629	0.456405	0.472821	M	0.244345	0.221324	0.299214	0.433869
	M	0.397592	0.578355	0.429805	0.61766	M	0.233657	0.184138	0.351289	0.362689
	M	0.456802	0.618876	0.449443	0.52619	M	0.233605	0.238777	0.259594	0.374376
	M	0.514948	0.546291	0.430563	0.551216	M	0.295243	0.210654	0.283562	0.370451
	M	0.455585	0.553074	0.381795	0.678577	M	0.265779	0.247433	0.319355	0.312079
	M	0.417035	0.402419	0.398888	0.578405	M	0.24594	0.241527	0.311431	0.328215
	M	0.444927	0.54535	0.443148	0.54445	M	0.250235	0.354327	0.345542	0.438561
	M	0.380679	0.525963	0.789018	0.177369	M	0.370346	0.528187	0.438561	0.580874
	M	0.231587	0.56015	0.213699	0.190546	M	0.341867	0.416381	0.44842	0.3981
	M	0.265809	0.321219	0.256491	0.450091	M	0.360098	0.367958	0.394228	0.207067
	M	0.269781	0.533362	0.217221	0.190971	M	0.368848	0.566011	0.439983	0.268668
	M	0.268759	0.43606	0.212117	0.177655	M	0.320857	0.484607	0.429987	0.632215
	M	0.250196	0.478631	0.20914	0.219489	M	0.284411	0.245405	0.409945	0.559859
	M	0.196036	0.394111	0.234144	0.226228	M	0.29337	0.589162	0.352313	0.41905
	M	0.424068	0.618161	0.255112	0.198004	M	0.36111	0.522405	0.413703	0.568292
	M	0.429922	0.361476	0.240708	0.261782	M	0.290842	0.486472	0.441174	0.432265
	M	0.22587	0.431664	0.190309	0.274833	M	0.332612	0.439227	0.408417	0.536159
	M	0.336339	0.361248	0.237438	0.134865	M	0.49661	0.626036	0.39084	0.431299
	M	0.253034	0.569804	0.178119	0.177891	M	0.303047	0.575942	0.364174	0.269642
	M	0.471093	0.86019	0.260185	0.236178	M	0.352235	0.63748	0.365521	0.57882
	M	0.466846	0.549228	0.231454	0.346299	M	0.355249	0.422796	0.373885	0.476586
	M	0.341599	0.438112	0.22076	0.343955	M	0.257063	0.52573	0.335944	0.558468
	M	0.438975	0.513329	0.464934	0.672512	M	0.291668	0.211392	0.290326	0.231676
	M	0.429368	0.413969	0.437194	0.585292	M	0.247847	0.252009	0.385669	0.308731
	M	0.449728	0.590436	0.485813	0.538792	M	0.225982	0.198119	0.295372	0.22364
	M	0.209696	0.495322	0.482588	0.516587	M	0.274794	0.269408	0.277166	0.386159
	M	0.592351	0.752109	0.496903	0.617209	M	0.259525	0.295323	0.285533	0.395013
	M	0.665714	0.690958	0.512356	0.700581	M	0.191841	0.641541	0.391518	0.388672
	M	0.800713	0.703281	0.516126	0.641114	M	0.242614	0.349195	0.257519	0.565513
	M	0.543109	0.675138	0.601224	0.503903	M	0.221003	0.245554	0.271451	0.293617
	M	0.488754	0.63204	0.42628	0.682937	M	0.239952	0.240899	0.23797	0.289833
	M	0.37974	0.759302	0.482826	0.590744	M	0.2639	0.426069	0.248723	0.247987
	M	0.418222	0.574968	0.872192	0.634273	M	0.264994	0.388942	0.246475	0.208148
	M	0.463754	0.596611	0.403685	0.59205	M	0.22276	0.236227	0.274436	0.436416
	M	0.540394	0.444026	0.488569	0.63569	M	0.22977	0.311536	0.230265	0.371701
	M	0.487692	0.565442	0.543633	0.592503	M	0.199911	0.620328	0.271958	0.244053
	M	0.468201	0.57946	0.536054	0.536969	M	0.235734	0.293163	0.324498	0.298183
	M	0.370129	0.385312	0.384115	0.50703
	M	0.368422	0.305391	0.495896	0.224348
	M	0.477455	0.257663	0.422826	0.304515
	M	0.284433	0.476393	0.611857	0.74279
	M	0.361125	0.392794	0.337975	0.491271
	M	0.34781	0.392221	0.676568	0.273333
	M	0.397524	0.377514	0.489111	0.329649
	M	0.409931	0.486761	0.294431	0.337132
	M	0.369323	0.341609	0.474847	0.427802
	M	0.393714	0.475796	0.333742	0.281534
	M	0.373095	0.356151	0.306281	0.77493
	M	0.375866	0.378364	0.314123	0.358866
	M	0.460635	0.467713	0.294365	0.329416
	M	0.346626	0.559128	0.366378	0.308324
	M	0.404126	0.346055	0.328544	0.515054

## Sheet: Figure 6a-b
		Group	EC	ECC	ECCC
Group 1 = ACC	M	1	917.625	727.258	696.583
Group 2 = DLPFC	M	1	999.811	843.759	715.45
Group 3 = Control	M	1	926.467	863.207	850.048
	M	1	995.66	889.529	789.1
	M	1	981.489	819.826	892.308
	M	1	1113.75	968.033	846.5
	M	1	1014.12	793.882	836.316
	M	1	1099.32	1005.15	894.429
	M	1	1062.66	1009.25	886.583
	M	1	895.804	792.667	911.455
	M	1	1064.2	952.242	819.875
	M	1	1309.36	1231.04	1130.29
	M	1	1357	1266.17	1184.15
	M	1	1189.05	1034.79	982.5
	M	1	1064.14	948.955	862.778
	M	1	1015.22	1001.59	999.654
	M	1	989.3	962.594	993.25
	M	1	944.474	1042.12	929.636
	M	1	969.982	911.781	1007.58
	M	1	858.224	945.971	1016.71
	M	1	998.31	985.143	1156.88
	M	1	1070.59	1038	896.682
	M	1	1008.09	968.259	1049.15
	M	1	813.474	742.639	914.038
	M	1	967.073	926.385	937.105
	M	1	878.019	948.344	851.562
	M	1	991.203	1142.77	1038.11
	M	1	1015.37	942.926	911.667
	M	1	1070.3	1045.26	1194.44
	M	1	1083.02	1031.83	1057.04
	M	1	1659.85	1480.87	1442.19
	M	1	1692.64	1684.18	1639.62
	M	1	1397.75	1319.86	1216
	M	1	1413.74	1207.18	1096.14
	M	1	1449.17	1479.61	1370.5
	M	1	1807.62	1429.72	1414.2
	M	1	1834.59	1440.78	1487.35
	M	1	1867.57	1505.45	1424.68
	M	1	1194.77	1297.27	1171.67
	M	1	1422.81	1540.43	1215.86
	M	1	1156.79	1435.65	1275.32
	M	1	1197.44	1156.1	1225.04
	M	1	1112.33	1233.52	1316.89
	M	1	1109.56	1427.29	1421.81
	M	1	1694.5	1558.85	1506.74
	M	1	2386.62	1589.76	1400.18
	M	1	1712.32	968.684	796.118
	M	1	2264.84	982.75	846.632
	M	1	1798.11	1047.08	820.826
	M	1	1802.65	1410.29	965.812
	M	1	1638.63	999.136	777.7
	M	1	1623.36	1145.04	847.222
	M	1	1893.73	1266.48	1361.05
	M	1	1596.96	1143.55	1018.75
	M	1	1727.54	1293.46	1131.48
	M	1	1621.39	1037.7	1166.84
	M	1	2062.52	1410	1468.19
	M	1	1650.7	1010.2	1107.8
	M	1	1392.02	1127.08	1052.65
	M	1	1376.67	1189.25	1005
	M	2	1212.56	939.114	1087.56
	M	2	1373.83	1324.62	1157.95
	M	2	1377.72	1234.29	1294.73
	M	2	1311.07	1475.61	1146.68
	M	2	1348.02	1146.74	1176
	M	2	1264.22	1392.95	1154.14
	M	2	1125.45	1062.11	1438
	M	2	1079.53	1116.48	1216.05
	M	2	1056.46	1144.97	921.72
	M	2	1031.2	1138.62	1079.53
	M	2	1346.85	1331.81	1264.86
	M	2	1007.54	1114.81	1077.21
	M	2	1152.96	1141.78	1197.13
	M	2	1345.85	1249.29	1211.87
	M	2	1246.32	1380.94	1401.32
	M	2	1356.8	722.722	698.4
	M	2	1308.24	588.955	603.909
	M	2	1586.48	1113.95	636.067
	M	2	1396.05	694.765	676
	M	2	1274.76	717.316	596.556
	M	2	1460.57	898.667	850.7
	M	2	1163.59	728.143	825.294
	M	2	1321	721.25	599.812
	M	2	1337	881.913	691.3
	M	2	1353.53	631.762	672.737
	M	2	1086.52	554.053	556.25
	M	2	1400.36	639.056	582.125
	M	2	1747.61	628.158	598.706
	M	2	1758.15	764.048	712.053
	M	2	1596.35	803.588	661.429
	F	2	1385.18	872.875	893.533
	F	2	1379.52	906.688	698.5
	F	2	1658	1260.28	999.235
	F	2	1424.71	991	815
	F	2	1305.57	1042	934.65
	F	2	1495.56	933.955	870.5
	F	2	1635.1	961.944	980.176
	F	2	1472.03	1060.19	955.762
	F	2	1388.38	944.727	872.118
	F	2	1319.75	1129.38	1065.15
	F	2	1385.65	1040.24	904.294
	F	2	1449.11	1059.5	1012.28
	F	2	1607.83	972.6	980.714
	F	2	1522.7	1162.5	959.435
	F	2	1480.03	1382.57	1029.79
	M	2	1876.61	1484.45	1193
	M	2	1733.32	1117	1187.69
	M	2	1488.07	1328.21	1240.3
	M	2	1390.94	1082.33	1250.27
	M	2	1503.11	1237.95	1273.28
	M	2	1657.42	1444.5	1245.55
	M	2	1548.94	1334.5	1152.29
	M	2	1542.15	1249.86	1161.67
	M	2	1431.27	1192.95	1245.15
	M	2	1829	1347.68	1266.27
	M	2	1704.86	1379.31	1039.59
	M	2	1698.14	1194.4	1332.06
	M	2	1843	1410.44	1423.11
	M	2	1955.61	1611.35	1411.5
	M	2	2401.33	1820.8	1874.64
	M	3	2657.12	2041.9	1313.35
	M	3	2160.11	1673.1	1330.69
	M	3	2521.39	1492.5	1156.43
	M	3	2480.55	1608.65	1323.82
	M	3	2398.24	1417.33	1131.23
	M	3	2628.04	1669.22	1504.94
	M	3	2662.42	1705.33	1569.61
	M	3	3036.75	1790.57	1388.83
	M	3	2742.14	1716.56	1454.38
	M	3	2395.69	1960.06	1605.69
	M	3	2759.52	2231	1691.21
	M	3	2748.77	1630.78	1556.77
	M	3	2288.54	1799.37	1731.5
	M	3	2499.38	1797	1813.94
	M	3	2391.23	1996.35	1796.53
	M	3	1941.6	984.789	1045
	M	3	1984.44	1094.5	1050.65
	M	3	2357.96	963.333	759
	M	3	1783.36	815	902.706
	M	3	2302.96	1006.81	1188.1
	M	3	2156.92	972.389	1110.41
	M	3	1743.55	1008.3	1117.47
	M	3	1986.57	1080.39	883.294
	M	3	2100.23	951.905	935.111
	M	3	2006.38	1068.33	982.571
	M	3	2207.29	916.889	1203.65
	M	3	1988.59	1267	944.789
	M	3	1958.82	1130.96	1254.77
	M	3	2005.83	1140.23	1001.89
	M	3	2430.25	1634.85	1637.13
	M	3	1708.38	1255.26	1114.52
	M	3	1871.21	1321.5	1131.43
	M	3	1720.3	1400.62	1271.17
	M	3	1821.44	1445.06	1287.59
	M	3	1673.19	1418.83	1605.61
	M	3	1924.19	1451.83	1272.61
	M	3	1868.17	1407.63	1337.16
	M	3	2036.88	1534.21	1297.13
	M	3	1943.12	1631.5	1214.32
	M	3	2107.98	1629.91	1504.94
	M	3	1991.22	1463	1494.31
	M	3	2020.89	1768.8	1391
	M	3	2254.86	1904.54	1517.88
	M	3	1949.36	1761.91	1484.37
	M	3	2092.21	1766.16	1638.17
	M	3	1661.26	1171.81	897.684
	M	3	1686.61	816.737	906.688
	M	3	1660.19	864.6	932.278
	M	3	1529.11	1003.38	823.524
	M	3	1858.33	1007.55	1053.81
	M	3	1702.58	1093.3	892.889
	M	3	1767.59	1065.55	826.1
	M	3	1925.23	662.55	726.812
	M	3	1878.61	596.435	585.273
	M	3	1634.43	677.6	589.053
	M	3	1633.63	825.824	573.562
	M	3	1599.5	767.095	678.579
	M	3	1827.36	686.455	627.684
	M	3	1606.61	839.267	838
	M	3	1866.23	829	804.909
	M	3	2224.92	1004.5	914
	M	3	2298	1078.94	1099.41
	M	3	2723.17	1021.86	1010.71
	M	3	2323.35	951.238	998.19
	M	3	2276.33	1108.44	1110.56
	M	3	2028.95	1004.6	1120.4
	M	3	2528.55	1075.42	932.833
	M	3	2760.42	1173.06	1276.94
	M	3	2594.15	1116.5	940.529
	M	3	2509.45	1519.26	1134.88
	M	3	2342.17	1131.3	848.833
	M	3	2313.19	1455	1128.5
	M	3	2364.03	1477.71	1218.69
	M	3	2462.54	1563.31	1237.62
	M	3	2280.94	1379.83	1128.67
	M	3	788.259	649.435	639.136
	M	3	786.467	757.045	733.19
	M	3	752.844	810.333	698.167
	M	3	779.757	820.731	705.818
	M	3	805.742	846.762	788.619
	M	3	742.6	844.5	800.364
	M	3	902.219	894.864	763.368
	M	3	910.128	909.033	831.87
	M	3	876.959	796.231	764.238
	M	3	907.744	899.615	817.529
	M	3	737.567	886.955	691.688
	M	3	752.923	756.733	635
	M	3	1022.29	941.583	753.667
	M	3	898.533	881.143	917.381
	M	3	1185.47	1137.26	973.19

[truncated: 14 more sheets: Figure 6c-d, Figure 6e-f, Supp Figure 1a-b, Supp Figure 1c-d, Supp Figure 1e-f, Supp Figure 2a-b, Supp Figure 2c-d), Supp Figure 2e-f, Supp Figure 4a-b, Supp Figure 4c-d, Supp Figure 4e-f, Supp Figure 5a-b, Supp Figure 5c-d), Supp Figure 5e-f]
